# Supplementary material for: Exposure of Zero-Dose Children to Multiple Deprivation: Analyses of Data from 80 Low- and Middle-Income Countries
Source: Vaccines (Basel). 2022 Sep 19;10(9):1568. doi: 10.3390/vaccines10091568 (PMC9502633; doi:10.3390/vaccines10091568)
Supplement: Supplementary file 1 [file vaccines-10-01568-s001.zip]

Archive with 1 entries (1 files):
- vaccines-1883966-supplementary.pdf
